# Supplementary material for: Impact of Environmental Stresses on the Antibacterial Activity of Graphene Oxide (GO) Nanoparticles against P. putida Biofilms
Source: Microorganisms. 2023 Feb 28;11(3):609. doi: 10.3390/microorganisms11030609 (PMC10058726; doi:10.3390/microorganisms11030609)
Supplement: Supplementary file 1 [file microorganisms-11-00609-s001.zip]

Archive with 1 entries (1 files):
- microorganisms-2213565-supplementary.pdf
